# Supplementary material for: Effects of Glyphosate on Female Reproductive Output in the Marine Polychaete Worm Ophryotrocha diadema
Source: Toxics. 2023 Jun 2;11(6):501. doi: 10.3390/toxics11060501 (PMC10304119; doi:10.3390/toxics11060501)
Supplement: Supplementary file 1 [file toxics-11-00501-s001.zip]

Archive with 1 entries (1 files):
- toxics-2409661-supplementary.pdf
